# Supplementary material for: Hf(OTf)4-Catalyzed Three-Component Synthesis of N-Carbamate-Protected β-Amino Ketones
Source: Molecules. 2022 Feb 8;27(3):1122. doi: 10.3390/molecules27031122 (PMC8840004; doi:10.3390/molecules27031122)
Supplement: Supplementary file 1 [file molecules-27-01122-s001.zip]

Archive with 1 entries (1 files):
- molecules-1572258-supplementary.pdf
